# Supplementary material for: The impact of the COVID-19 pandemic on stress, mental health and coping behavior in German University students – a longitudinal study before and after the onset of the pandemic
Source: BMC Public Health. 2021 Jul 13;21:1385. doi: 10.1186/s12889-021-11295-6 (PMC8275908; doi:10.1186/s12889-021-11295-6)
Supplement: Supplementary file 1 — Additional file 1: Supplementary Table S1. Correlation matrix of included variables [file 12889_2021_11295_MOESM1_ESM.xlsx]

## Sheet: Supplementary Table S1
	Manuscript: The Impact of the COVID-19 Pandemic on Stress, Mental Health and Coping Behavior in German University Students – A Longitudinal Study Before and After the Onset of the Pandemic
	Supplementary Table S1 Correlation matrix of included variables
		1	2	3	4	5	6	7	8	9	10	11	12	13	14	15	16	17	18	19	20	21	22	23	24	25	26	27	28	29	30	31	32
	1. general health 2020a
	2. COVID: afraid of infection a	,121**	1
	3. COVID: perceived impact on healtha	,215**	,411**	1
	4. COVID: impact on study	,068*	,074*	0.0557396	1
	5. COVID: impact on economic existence a	,152**	,072*	,079*	,206**	1
	6. COVID: impact on intangible existence a	,296**	,175**	,131**	,334**	,201**	1
	7. COVID: wearing a mask a	0.0652807	,167**	,168**	0.00101342	0.0361465	0.0267347	1
	8. COVID: wahsing hands more often a	,094**	,258**	,259**	0.0399809	,129**	,075*	,418**	1
	9. COVID: taking more care of cleanliness a	,069*	,251**	,202**	0.0525969	,113**	,092**	,365**	,582**	1
	10. COVID: Using disinfection a	,085*	,235**	,161**	,082*	,133**	,097**	,288**	,376**	,431**	1
	11. COVID balanced diet a	-,148**	-0.0245217	-,072*	-0.0539738	-0.0162126	-0.0600743	,069*	,135**	,161**	0.039776	1
	12. COVID: regular excercise a	-,210**	-0.0508869	-,091**	-0.0245084	-,075*	-,103**	-0.030217	0.0480356	0.0358539	0.0108824	,528**	1
	13. COVID: Herbal supplements a	,125**	0.0259791	-0.00713715	-0.0127622	0.0419704	-0.00532612	0.0271422	0.0447162	0.0623355	,104**	,147**	,158**	1
	14. COVID sufficient sleep a	-,108**	-0.00396964	-0.00826864	-0.0371185	-,086*	-0.0396292	0.0103397	0.048776	0.0116359	-0.00884189	,302**	,241**	,115**	1
	15. COVID: friends and family a	-,159**	-0.0145385	-0.0411723	0.0241678	-,123**	-0.0597194	,089**	,096**	,079*	0.0271797	,226**	,199**	0.026033	,310**	1
	16. stress 2020 a	,517**	,132**	,145**	,196**	,219**	,452**	,101*	,107*	0,08*	,083*	-,194**	-,230**	,109*	-,192**	-,202**	1
	17. depressiveness 2020 a	,466**	,088*	0.0707905	0.0561137	,156**	,407**	0.0323306	0.0153841	-0.0026586	0.0560877	-,183**	-,197**	,106**	-,157**	-,229**	,665**	1
	18. anxiety 2020 a	,367**	,098**	,099**	0.0262034	,106**	,270**	,076*	,127**	,095*	,088*	-0.0706648	-,125**	,119**	-,153**	-,127**	,545**	,616**	1
	19. general health 2019 a	,528**	,116**	,176**	,083*	,137**	,192**	0.0115236	0.044548	,083*	,095**	-,128**	-,177**	,111**	-,111**	-,158**	,354**	,368**	,330**	1
	20. stress 2019 a	,380**	,131**	,118**	0.06	,160**	,271**	0.046	,131*	0,089*	,118**	-,109**	-,151**	,121**	-,178**	-,155**	,548**	,497**	,446**	,458**	1
	21. depressiveness 2019 a	,296**	,093*	0.0403688	0.037225	,086*	,241**	0.0377156	0.0479524	0.0392518	,127**	-,084*	-,092*	,141**	-,158**	-,179**	,435**	,605**	,484**	,439**	,680**	1
	22. anxiety 2019 a	,201**	,090*	0.0416862	,083*	,139**	,205**	0.05241	,092*	,088*	,112**	-0.0536856	-0.0474864	,138**	-,161**	-,130**	,311**	,366**	,540**	,381**	,581**	,617**	1
	23. COVID: contact to an infected person b	-0.0548035	-0.0135295	-0.0403188	0.0439367	-0.0364375	-0.0374734	0.0336569	0.00349379	0.0217641	-0.0222703	0.00913997	0.00334652	-,073*	-0.0122763	0.0137066	-,069*	-,113**	-0.0661216	-0.0475925	-,091*	-,118**	-0.0148372	1
	24. own COVID infection b	-0.059792	0.0141258	0.0453784	-0.0376882	-,077*	-,068*	-0.0108423	-0.0315523	-0.0118826	0.0434937	0.00459964	0.000498908	-0.0314989	-0.0279855	-0.0122306	-,089**	-,099**	-,103**	-0.0231629	-,105**	-0.0281213	-0.0282911	0.0094868	1
	25. AVEM: healthy pattern 2020 b	-,264**	-0.00815472	-0.0570354	0.025223	-,067*	-,119**	0.0386767	,078*	0.0498106	0.0189237	,161**	,183**	-0.0335415	,129**	,168**	-,337**	-,340**	-,274**	-,202**	-,291**	-,294**	-,161**	0.0368854	0.000889351	1
	26. AVEM: unambitious pattern 2020 b	-,128**	-,166**	-,079*	-,101**	-,093**	-,111**	-,097**	-,138**	-,153**	-,121**	-0.00119394	-0.00176073	-,077*	0.066277	,096**	-,182**	-,172**	-,158**	-,169**	-,209**	-,157**	-,168**	0.0298812	0.042861	-,445**	1
	27. AVEM: overexertion 2020 b	,160**	,168**	,097**	0.0449156	,105**	,092**	0.0553091	,076*	,135**	,088**	-0.0401695	-0.0638301	0.0670078	-,103**	-0.0644016	,209**	,137**	,217**	,191**	,207**	,128**	,166**	-0.0264563	-0.0309791	-,316**	-,314**	1
	28. AVEM risk pattern B 2020 b	,297**	0.0376886	0.0625174	0.0433627	,084*	,177**	0.013296	-0.00379117	-0.0108414	0.0329735	-,145**	-,147**	0.0626142	-,125**	-,242**	,395**	,444**	,277**	,243**	,384**	,393**	,217**	-0.0514285	-0.0204701	-,337**	-,334**	-,238**	1
	29. AVEM: healthy pattern 2019 b	-,183**	0.0208695	-0.0609903	0.0159094	-,105**	-0.0647727	0.0444068	0.0244219	0.010489	0.00237152	,144**	,145**	-0.0262499	,105**	,132**	-,218**	-,263**	-,196**	-,241**	-,386**	-,403**	-,245**	0.0559098	-0.021586	,558**	-,185**	-,136**	-,302**	1
	30. AVEM: unambitious pattern 2019 B	-,111**	-,163**	-,075*	-,074*	-0.0365382	-,128**	-,102**	-,142**	-,159**	-,153**	-0.0257252	-0.00193576	-0.0128515	0.0279659	,082*	-,176**	-,133**	-,130**	-,143**	-,192**	-,120**	-,210**	0.0224419	0.0131829	-,274**	,602**	-,251**	-,135**	-,443**	1
	31. AVEM: overexertion 2019 b	,097**	,088**	,122**	0.0535704	,079*	,106**	,074*	,074*	,165**	,137**	-0.0383698	-0.0608638	0.00342223	-,114**	-,112**	,155**	,129**	,124**	,174**	,246**	,196**	,229**	-0.00319319	-0.0127357	-,101**	-,270**	,506**	-0.0566887	-,370**	-,297**	1
	32. AVEM risk pattern B 2019 b	,251**	,067*	0.0344271	0.00981127	,089**	,116**	-0.0153742	0.0554757	-0.00137813	0.0299202	-,109**	-,114**	0.0434868	-0.0447319	-,140**	,309**	,328**	,251**	,282**	,446**	,419**	,295**	-,091**	0.0248904	-,275**	-,179**	-0.0644444	,583**	-,352**	-,283**	-,236**	1
	a Pearson correlation
	b Spearmans Rho correlation
	** two-tailed significant at p< .01
	* two-tailed significant at p< .05
